# Supplementary material for: The Role of Striatum in Controlling Waiting during Reactive and Self-Timed Behaviors
Source: J Neurosci. 2025 Feb 14;45(16):e1820242025. doi: 10.1523/JNEUROSCI.1820-24.2025 (PMC12005370; doi:10.1523/JNEUROSCI.1820-24.2025)
Supplement: Table 2-1 — Number of units recorded from each rat, related to Figure 2. Download Table 2-1, XLSX file. [file jneuro-45-e1820242025-s005.xlsx]

## Sheet: Lesion on performance
FP: 0.5, 1.0, 1.5 seconds
Condition (Cond.): pre-lesion (final session), post-lesion (first session), post-lesion (final session)
Repeated Measures ANOVA
	Reaction time		Premature ratio		Correct ratio
Factors	F-value	p-value	F-value	p-value	F-value	p-value
	Unilateral MO lesions
FP	F(2,30) = 3.394	0.0469	F(2, 30) = 72.400	< 10-4	F(2, 30) = 43.248	< 10-4
Cond.	F(2, 30) = 21.775	< 10-4	F(2, 30) = 3.945	0.0301	F(2, 30) = 36.977	< 10-4
FP x Cond.	F(4, 60) = 0.998	0.4159	F(4, 60) = 1.184	0.327	F(4, 60) = 2.392	0.0605
	Bilateral MO lesions
FP	F(2,20) = 0.759	0.4813	F(2, 20) = 86.277	< 10-4	F(2, 20) = 25.902	< 10-4
Cond.	F(2, 20) = 18.764	< 10-4	F(2, 20) = 5.820	0.0102	F(2, 20) = 20.841	< 10-4
FP x Cond.	F(4, 40) = 1.175	0.3363	F(4, 40) = 1.622	0.1875	F(4, 40) = 0.191	0.9418
	Unilateral DLS lesions
FP	F(2,38) = 0.172	0.843	F(2, 38) = 49.447	< 10-4	F(2, 38) = 39.404	< 10-4
Cond.	F(2,38) = 7.903	0.00135	F(2, 38) = 17.793	< 10-4	F(2, 38) = 35.489	< 10-4
FP x Cond.	F(4,76) = 0.700	0.594	F(4, 76) = 2.933	0.026	F(4, 76) = 1.181	0.3258
	Bilateral DLS lesions
FP	F(2,48) = 3.264	0.0469	F(2, 48) = 141.093	< 10-4	F(2, 48) = 90.197	< 10-4
Cond.	F(2,48) =10.897	0.0001	F(2, 48) = 22.393	< 10-4	F(2, 48) = 57.090	< 10-4
FP x Cond.	F(4,96) = 2.873	0.0269	F(4, 96) = 11.276	< 10-4	F(4, 96) = 6.490	0.0001

## Sheet: post hoc
Conditions: Pre-lesion (final session), post-lesion first session (Post1), post-lesion final session (Post2)
	Conditions		Diff. (2-1) (seconds)			Diff. (2-1) (%)			Diff. (2-1) (%)
FP (s)	1	2		SE	p-value		SE	p-value		SE	p-value
			Reaction time			Premature ratio			Correct ratio
Unilateral MO lesions
0.5	Pre	Post1	0.0959375	0.0157666	< 10-4	8.05472	1.77366	0.00106815	-24.0086	2.23821	< 10-4
	Pre	Post2	0.040625	0.0170409	0.0744014	0.390578	1.17245	0.940899	-2.11444	2.35427	0.649678
1	Pre	Post1	0.0853125	0.0139677	< 10-4	7.90969	3.16431	0.0600787	-17.7599	2.52624	1.15233e-05
	Pre	Post2	0.036875	0.0135775	0.0399112	-0.345876	2.18269	0.986265	-3.41307	1.198	0.0308754
1.5	Pre	Post1	0.078125	0.0146833	0.00023817	3.19821	5.04833	0.804227	-13.8312	5.31832	0.049699
	Pre	Post2	0.0484375	0.0165184	0.0262485	-1.18843	4.1237	0.955383	-1.76087	3.32324	0.858032
Bilateral MO lesions
0.5	Pre	Post1	0.123182	0.0295364	0.00494602	8.46758	3.84993	0.119524	-29.31	6.81895	0.00405497
	Pre	Post2	0.0454545	0.016032	0.0428677	-0.319218	0.739546	0.903361	-3.34871	3.1419	0.555066
1	Pre	Post1	0.149091	0.0354248	0.00466036	12.6158	4.13923	0.0302329	-29.1133	7.13987	0.00572151
	Pre	Post2	0.0454545	0.0129238	0.014029	-0.447355	1.53884	0.95469	-5.80735	3.15248	0.20574
1.5	Pre	Post1	0.171818	0.0308904	0.000636516	7.9257	4.61886	0.2468	-30.4739	5.24962	0.000457015
	Pre	Post2	0.0686364	0.0121933	0.000580598	-1.36727	2.47169	0.847214	-3.34096	3.07966	0.544121
Unilateral DLS lesions
0.5	Pre	Post1	0.051	0.0168726	0.018325	6.83918	1.29122	0.000116876	-17.4423	3.39457	0.000165499
	Pre	Post2	0.00175	0.010389	0.984492	1.25631	0.602212	0.119477	-1.9864	2.36971	0.684462
1	Pre	Post1	0.03375	0.0151087	0.0909114	10.4058	2.10568	0.000255598	-21.6042	3.43224	< 10-4
	Pre	Post2	-0.00425	0.0143512	0.952925	2.68847	1.21581	0.0948489	-3.65022	1.48208	0.0583651
1.5	Pre	Post1	0.039	0.0172619	0.0866314	12.8284	2.32984	< 10-4	-19.2759	2.52274	< 10-4
	Pre	Post2	-0.0125	0.0119291	0.556822	6.54256	2.70428	0.0636007	-6.1794	2.66731	0.0776365
Bilateral DLS lesions
0.5	Pre	Post1	0.101	0.0223066	0.00039228	8.09546	1.48924	< 10-4	-21.8398	3.59593	< 10-4
	Pre	Post2	0.0458	0.0314387	0.328934	5.96882	1.51858	0.00175337	-7.78457	3.68962	0.108975
1	Pre	Post1	0.0814	0.0178268	0.00035613	17.0224	2.91877	< 10-4	-28.6349	2.90958	< 10-4
	Pre	Post2	0.023	0.0203777	0.506226	15.2986	2.5666	< 10-4	-19.4331	2.70864	< 10-4
1.5	Pre	Post1	0.1226	0.0242627	0.00010441	18.5945	4.06003	0.000344031	-32.4124	3.15781	< 10-4
	Pre	Post2	0.0182	0.0211264	0.669178	23.2561	4.16806	< 10-4	-24.3574	3.75878	< 10-4

## Sheet: injection
Region	AP (mm)	ML (mm)	DV (mm)	Dose (nL)
MO	0	2	1.6	400
	0.2	3.5	1.6	400
	1.2	3	1.6	400
	2.5	2.5	1.6	400
	3	3	1.6	400
	3.5	2	1.6	400
DLS	1.5	3.8	4	100
	1.5	3.8	4.4	150
	1.5	3.8	4.8	200
	0.5	4	4	100
	0.5	4	4.4	150
	0.5	4	4.8	200

## Sheet: Sheet1
Rats	Name	Electrode	Region	Number
1	Ch	Tetrodes	M1	37
2	Da	Tetrodes	M1	29
3	Ma	Tetrodes	M1	95
4	Fo	Tetrodes	M1	28
5	Ur	MWA	M1	13
6	Ru	MWA	M1	25
7	Ka	Si	M1	117
8	El	MWA	M1	12
9	Am	MWA	DLS	2
10	Ha	MWA	DLS	21
11	Le	Si	DLS	55
12	Li	MWA	DLS	66
13	Luk	MWA	DLS	17
14	Lun	MWA	DLS	86
15	Mar	Si	DLS	67
16	Mau	MWA	DLS	140
17	Mu	MWA	DLS	5

## Sheet: RT example
Rats	Pre1	PostE1	PostL1	Pre2	PostE2	PostL2	Pre3	PostE3	PostL3
1	0.25	0.425	0.35	0.23	0.435	0.33	0.23	0.445	0.33
2	0.3	0.42	0.32	0.31	0.41	0.385	0.29	0.42	0.35
3	0.31	0.3	0.24	0.29	0.275	0.23	0.28	0.34	0.24
4	0.25	0.39	0.42	0.285	0.42	0.37	0.31	0.44	0.39
5	0.28	0.415	0.34	0.25	0.34	0.31	0.24	0.31	0.26
…	…	…	…	…	…	…	…	…	…
6	0.25	0.33	0.29	0.28	0.34	0.31	0.33	0.42	0.35
7	0.27	0.345	0.28	0.24	0.37	0.25	0.25	0.285	0.23
8	0.28	0.37	0.39	0.255	0.31	0.36	0.255	0.26	0.35
9	0.25	0.4	0.38	0.25	0.375	0.36	0.24	0.265	0.32
10	0.36	0.435	0.29	0.34	0.39	0.28	0.27	0.38	0.28
11	0.33	0.53	0.4	0.3	0.43	0.33	0.28	0.41	0.51

## Sheet: reaction time vs anticipation
Pre (>500 trials per FP)
Post1 (200 trials per FP first few sessions after lesion)
Post2 (200 trials per FP after lesion final sessions)
	Reaction time						Integral of the anticipation function
Rats	Post1-Pre	95% CI		Post2-Pre	95% CI		Post1-Pre	95% CI		Post2-Pre	95% CI
Unilateral MO lesions
1	0.13		0.1425	0.11	0.1	0.12	0.0119795	-0.0260685	0.0493826	0.0187607	-0.0135595	0.0521846
2	0.11	0.09	0.12	0.09	0.06	0.1	0.025016	-0.0182414	0.0671389	-0.0394701	-0.0765647	-0.00670124
3	-0.03	-0.035	-0.01	-0.05	-0.06	-0.03	0.145883	0.0964437	0.195364	0.167216	0.114727	0.218164
4	0.085	0.07	0.1	0.09	0.08	0.1	0.11198	0.0695546	0.154433	0.0704842	0.0342414	0.107301
5	0.07	0.0525	0.09	0.02	0.01	0.03	-0.0496806	-0.0947511	-0.00294792	-0.00993174	-0.0617707	0.038732
6	0	-0.01	0.01	-0.01	-0.02	0.01	-0.0110004	-0.0541836	0.034789	-0.00192853	-0.0403299	0.0385362
7	0.05	0.04	0.06	0	-0.01	0.01	-0.0679825	-0.0988574	-0.0351104	-0.0190593	-0.0542733	0.0153123
8	0.08	0.07	0.1	0.07	0.06	0.08	0.0737352	0.02961	0.12157	0.0014131	-0.0388804	0.037632
9	0.08	0.05	0.0925	0.08	0.05	0.09	0.0656352	0.00696661	0.124368	0.258612	0.203031	0.310485
10	0.06	0.04	0.09	-0.02	-0.04	-0.01	0.222167	0.157753	0.278515	0.221637	0.171619	0.269015
11	0.12	0.11	0.15	0.1	0.07	0.14	-0.168247	-0.21736	-0.118227	-0.1953	-0.244862	-0.141179
12	0.01	0	0.03	-0.03	-0.04	-0.02	0.0663682	0.0236142	0.111825	0.0276832	-0.0115914	0.0631944
13	0.1	0.09	0.11	0.04	0.03	0.045	0.001145	-0.0431533	0.0445605	-0.0332503	-0.076586	0.00720115
14	0.1	0.08	0.13	0.01	0	0.02	0.0731177	0.0300022	0.120438	-0.0226755	-0.0552029	0.0142566
15	0.095	0.08	0.11	0.02	0.01	0.04	0.134699	0.0782617	0.188928	0.0280284	-0.0207558	0.082089
16	0.08	0.06	0.1	-1.13687e-13	-0.02	-1.13687e-13	0.106177	0.0641048	0.146478	0.0214911	-0.00868124	0.0528269
Bilateral MO lesions
1	0.05	0.0375	0.07	0.01	-2.27374e-13	0.03	-0.0211505	-0.0602164	0.0154274	-0.021574	-0.057901	0.0142539
2	0.01	-0.01	0.03	-0.01	-0.03	0	-0.0173165	-0.0570792	0.0237164	0.00299291	-0.0403605	0.0497107
3	0.13	0.11	0.15	0.07	0.06	0.09	-0.0638563	-0.103646	-0.0221495	-0.0436987	-0.0852905	-7.3495e-05
4	0.06	0.04	0.07	0.04	0.03	0.06	-0.0421952	-0.0696214	-0.0132226	-0.00141071	-0.036283	0.0321184
5	0.04	0.02	0.05	0.035	0.02	0.06	0.0454842	-0.00181352	0.0911194	0.0348284	-0.0128918	0.0781936
6	0.04	0.03	0.06	0.08	0.05	0.09	0.0736508	0.0257812	0.120609	0.0464743	0.00220783	0.0884527
7	0.1	0.09	0.11	0.04	0.03	0.04	0.7085	0.656436	0.758766	-0.0363151	-0.0821168	0.0111849
8	0.03	0.02	0.05	0.04	0.02	0.05	0.0222268	-0.013125	0.0570021	-0.00942929	-0.0413018	0.024869
9	0.2	0.17	0.26	0.08	0.07	0.11	0.153608	0.107531	0.19599	0.121726	0.0762947	0.163879
10	0.14	0.13	0.17	0.09	0.08	0.1	0.025903	-0.0117739	0.0649999	-0.00745323	-0.0379357	0.0267913
11	0.11	0.09	0.12	0.05	0.04	0.06	-0.0495025	-0.0936556	-0.0069773	-0.0815435	-0.123137	-0.0421568
	Reaction time						Integral of the anticipation function
Rats	Post1-Pre	95% CI		Post2-Pre	95% CI		Post1-Pre	95% CI		Post2-Pre	95% CI
Unilateral DLS lesions
1	0.08	0.06	0.1	0.02	0.01	0.04	-0.0172333	-0.0633919	0.0260748	-0.0288696	-0.0698521	0.0154497
2	0.03	0	0.05	-0.07	-0.09	-0.03	0.0392922	0.00300816	0.0767796	0.0410908	0.00853893	0.0730311
3	0.01	0	0.03	0.02	0.01	0.03	0.0450073	0.00639214	0.0813684	0.0733481	0.0315541	0.112134
4	0.04	0.03	0.06	0.02	0.01	0.03	-0.0289152	-0.0661707	0.00621926	-0.0282447	-0.0669639	0.00904553
5	0.06	0.05	0.08	0.02	0	0.03	0.0991722	0.0564853	0.147495	-0.00609487	-0.0420259	0.0297383
6	0.02	0.005	0.04	-0.04	-0.05	-0.02	-0.0116786	-0.0538527	0.0298503	-0.0125615	-0.055065	0.0292252
7	0.035	0.02	0.07	-0.075	-0.09	-0.06	0.1334	0.0903459	0.176703	0.0417682	0.00393417	0.0792949
8	-0.01	-0.02	0	-0.03	-0.04	-0.01	-0.00106877	-0.0310564	0.0314528	0.0158964	-0.015316	0.0477475
9	0.08	0.07	0.1	0.01	0	0.02	0.0859164	0.0437951	0.128223	-0.0315265	-0.0621793	0.00323265
10	0.03	0	0.05	-0.02	-0.04	-0.01	0.158085	0.115184	0.201498	0.170315	0.122432	0.2186
11	0.06	0.04	0.08	-0.04	-0.05	-0.03	0.083177	0.0483639	0.120374	0.00338719	-0.0260275	0.0328737
12	0.05	0.03	0.07	0.05	0.04	0.08	-0.0434237	-0.0847911	-0.000322787	0.0469017	-0.00452066	0.0927203
13	0.02	0.01	0.05	0.02	0.01	0.04	0.0255885	-0.00897805	0.0587484	0.0298361	-0.00134267	0.0652936
14	0.08	0.06	0.09	0.03	0.0175	0.04	0.00347342	-0.0295473	0.04346	-0.0265048	-0.0547047	0.00404767
15	0.08	0.07	0.09	0.02	0.02	0.02	0.146739	0.0937689	0.197443	0.024402	-0.0259045	0.072001
16	0	-0.02	0.02	-0.05	-0.07	-0.04	0.0468161	-0.00171709	0.0925407	0.0319142	-0.0123382	0.0779551
17	0.24	0.2	0.27	0.09	0.07	0.11	0.0770087	0.0313095	0.124818	-0.0415442	-0.0779195	-0.00639358
18	0.04	0.02	0.05	-0.02	-0.03	-0.01	0.0502648	0.00927443	0.0933016	0.0202106	-0.0228027	0.0608034
19	-0.03	-0.07	-0.01	-0.05	-0.07	-0.04	0.0135774	-0.0282634	0.0574506	-0.0514607	-0.0833802	-0.0174935
20	0.01	0	0.02	-2.27374e-13	-0.03	0.01	0.0635609	0.0227991	0.106094	0.0546649	0.0113263	0.0948179
	Reaction time						Integral of the anticipation function
Rats	Post1-Pre	95% CI		Post2-Pre	95% CI		Post1-Pre	95% CI		Post2-Pre	95% CI
Bilateral DLS lesions
1	0.06	0.03	0.09	0.03	0.01	0.06	0.0843816	0.036367	0.132222	0.201256	0.154549	0.253196
2	-0.01	-0.02	0.01	-0.01	-0.02	0.01	0.0378547	-0.005226	0.0819386	0.0356397	-0.00343607	0.0754596
3	0.1	0.08	0.12	0.02	0	0.035	0.172941	0.121163	0.22527	0.0510245	0.0097874	0.0975704
4	0.03	0.01	0.04	-0.07	-0.08	-0.06	-0.0197431	-0.0613251	0.0188443	0.0448813	0.00183741	0.0895136
5	0.05	0.03	0.08	0.03	0.01	0.05	-0.0137809	-0.0477764	0.0217605	0.0975503	0.0555338	0.139075
6	0.14	0.12	0.16	0.17	0.15	0.2	0.271418	0.221892	0.32022	0.254159	0.202665	0.300622
7	0.17	0.14	0.225	0.33	0.27	0.38	0.183978	0.139265	0.233129	0.125509	0.082925	0.16516
8	0.02	0.01	0.04	-0.04	-0.05	-0.03	-0.0507381	-0.0918783	-0.00305557	0.0026107	-0.0413568	0.0465499
9	0.06	0.04	0.09	-0.13	-0.13	-0.11	0.159028	0.104092	0.215625	0.0859134	0.0360996	0.136243
10	0.12	0.1	0.15	0.08	0.06	0.1	0.178115	0.136064	0.223533	0.0985925	0.0654389	0.133346
11	0.13	0.12	0.16	0.09	0.08	0.1	0.22116	0.171472	0.272398	0.207035	0.153992	0.25988
12	0.11	0.09	0.12	0.14	0.12	0.16	0.019713	-0.0300694	0.0702266	-0.0621335	-0.104023	-0.019854
13	0.05	0.01	0.0825	0.01	-2.27374e-13	0.05	0.149636	0.0996655	0.203648	0.123193	0.0769265	0.169321
14	0.08	0.055	0.105	-0.05	-0.06	-0.03	0.313361	0.263724	0.358794	0.533802	0.490485	0.573473
15	0.1	0.055	0.16	-0.14	-0.16	-0.13	0.20654	0.159042	0.253222	0.0695929	0.0349186	0.10899
16	0.02	-0.01	0.04	0.07	0.05	0.08	0.301082	0.251357	0.354295	0.0279527	-0.0112333	0.0638527
17	0.15	0.09	0.235	0.22	0.17	0.295	0.38417	0.336931	0.436192	0.351451	0.304842	0.400539
18	0.18	0.15	0.22	0.03	-2.27374e-13	0.05	-0.0105697	-0.0448531	0.0217514	0.292691	0.246348	0.33568
19	0.05	0.03	0.07	0.03	0.01	0.04	0.103078	0.0504484	0.159544	0.0347482	-0.0157034	0.084967
20	0.17	0.14	0.205	0.11	0.08	0.14	0.16934	0.125209	0.215608	0.282002	0.236163	0.325951
21	-2.27374e-13	-0.02	0.01	-0.03	-0.05	-0.02	0.0678564	0.0297507	0.109429	0.0115233	-0.0256085	0.0499709
22	0.06	0.04	0.065	-0.04	-0.05	-0.03	-0.0564335	-0.0845789	-0.0223322	0.143089	0.102354	0.185669
23	0.15	0.12	0.18	-0.06	-0.07	-0.04	0.000109835	-0.0413155	0.0439354	0.07537	0.0292654	0.12079
24	0.15	0.13	0.17	0.05	0.04	0.07	0.23447	0.180885	0.293797	0.066488	0.018543	0.112495
25	0.13	0.105	0.15	0.11	0.09	0.13	0.0112555	-0.0311781	0.0553138	0.0955572	0.0504739	0.139487

## Sheet: hold_progress
Condition (Cond.): pre-lesion (final session), post-lesion (first session), post-lesion (final session)
Repeated Measures ANOVA
	Hold time		Premature ratio		Correct ratio
Factors	F-value	p-value	F-value	p-value	F-value	p-value
Cond.	F(2, 16) = 0.7288	0.4978	F(2, 16) = 16.334	0.0001	F(2, 16) = 26.069	< 10-4

## Sheet: post hoc self
Conditions		Diff. (2-1) (seconds)			Diff. (2-1) (%)			Diff. (2-1) (%)
1	2		SE	p-value		SE	p-value		SE	p-value
		Hold time			Premature ratio			Correct ratio
Pre	Post1	0.026111	0.25623	0.9943	29.135	4.6056	0.00058293	-40.205	5.1409	0.00013362
Pre	Post2	-0.21889	0.045014	0.0031655	30.552	5.065	0.00080173	-31.768	5.6973	0.0013412

## Sheet: gross movement anova
Condition (Cond.): pre-lesion (final session), post-lesion (first session), post-lesion (final session)
Repeated Measures ANOVA
Factors	F-value	p-value
	Unilateral MO lesions
Cond.	F(2, 30) = 36.672	< 10-4
	Bilateral MO lesions
Cond.	F(2, 22) = 45.583	< 10-4
	Unilateral DLS lesions
Cond.	F(2, 38) = 16.999	< 10-4
	Bilateral DLS lesions (SRT)
Cond.	F(2, 46) = 28.200	< 10-4
	Bilateral DLS lesions (Timing)
Cond.	F(2, 16) = 20.029	< 10-4

## Sheet: gross post hoc
Pre (>500 trials per FP)
Post1 (200 trials per FP first few sessions after lesion)
Post2 (200 trials per FP after lesion final sessions)
Conditions		Diff. (2-1) (seconds)
1	2		SE	p-value
Unilateral MO lesions
Pre	Post1	0.35085	0.041939	< 10-4
Pre	Post2	0.0683	0.031689	0.11211
Bilateral MO lesions
Pre	Post1	0.50577	0.054346	< 10-4
Pre	Post2	0.12818	0.060114	0.1284
Unilateral DLS lesions
Pre	Post1	0.53981	0.090214	< 10-4
Pre	Post2	0.35668	0.094857	0.0036153
Unilateral MO lesions (SRT)
Pre	Post1	1.159	0.14828	< 10-4
Pre	Post2	0.90129	0.1723	< 10-4
Unilateral MO lesions (Timing)
Pre	Post1	0.96911	0.19348	0.0026406
Pre	Post2	0.77923	0.1652	0.0038054

[truncated: 2 more sheets: paw movement, paw post hoc]
