# Supplementary material for: The Role of Striatum in Controlling Waiting during Reactive and Self-Timed Behaviors
Source: J Neurosci. 2025 Feb 14;45(16):e1820242025. doi: 10.1523/JNEUROSCI.1820-24.2025 (PMC12005370; doi:10.1523/JNEUROSCI.1820-24.2025)
Supplement: Table 4-1 — Rats included in different lesion groups and the number of their pre- and post-lesion training sessions, related to Figure 4. Download Table 4-1, XLSX file. [file jneuro-45-e1820242025-s006.xlsx]

## Sheet: Table 4-1
Lesion	Rats	Strain	Pre-lesion sessions	Pre-lesion trials	Post-lesion sessions	Post-lesion trials
UniMO	1	BN	31	12674	10	3378
	2	LE	28	10306	10	2903
	3	LE	27	9677	10	2757
	4	BN	42	15338	13	4132
	5	LE	26	10836	7	2703
	6	BN	28	7871	11	2589
	7	LE	27	10597	7	2284
	8	LE	25	7025	8	1554
	9	LE	27	10669	7	3112
	10	LE	28	11452	13	5150
	11	LE	50	18877	9	2307
	12	LE	28	11144	7	2618
	13	BN	33	8378	11	2578
	14	BN	30	9410	10	2984
	15	LE	48	19197	9	2675
	16	LE	28	9678	16	5340
BiMO	1	BN	26	5232	11	1639
	2	BN	11	2697	9	2428
	3	BN	9	2458	14	1876
	4	BN	13	3356	8	1738
	5	BN	17	3503	9	1704
	6	BN	32	8899	10	2659
	7	LE	17	5614	9	3344
	8	LE	82	27355	22	6496
	8	BN	12	3123	10	1955
	9	BN	11	2809	11	2267
	10	BN	13	4354	7	1704
UniDLS	1	BN	14	3308	10	2602
	2	BN	77	23991	20	5602
	3	BN	14	3390	10	3227
	4	BN	14	4115	9	3176
	5	BN	57	18382	17	5957
	6	BN	50	12433	27	5641
	7	BN	96	23326	26	4136
	8	BN	54	13649	18	4988
	9	LE	28	9427	14	4147
	10	BN	28	7570	19	6096
	11	BN	17	4164	15	3163
	12	LE	26	8503	12	3527
	13	BN	28	7270	12	3222
	14	BN	17	5023	13	3823
	15	LE	12	5565	9	4357
	16	BN	15	4713	10	2966
	17	BN	27	6931	11	2182
	18	BN	17	5680	13	4092
	19	BN	11	3247	10	2390
	20	BN	14	3997	14	4509
BiDLS	1	BN	13	3735	19	5583
	2	BN	17	4943	18	4041
	3	BN	14	3881	18	5434
	4	BN	48	11932	15	2693
	5	LE	64	21288	24	4053
	6	BN	22	6341	18	2430
	7	BN	29	7028	18	3331
	8	BN	21	5683	29	5401
	9	BN	57	15499	21	5751
	10	BN	10	3653	19	4655
	11	BN	60	14074	19	3501
	12	BN	17	4699	18	1428
	13	LE	53	18697	30	10388
	14	LE	67	20481	30	7972
	15	LE	88	30859	21	7010
	16	LE	51	20861	33	9180
	17	BN	12	2625	18	3618
	18	BN	44	11437	20	5021
	19	BN	21	5333	15	2424
	20	BN	64	16059	22	4642
	21	BN	56	17087	16	2570
	22	BN	19	5436	18	3844
	23	BN	28	8474	18	4171
	24	BN	46	11309	41	9691
	25	BN	107	50477	25	8206
BiDLS (self-timing)	1	BN	44	12583	23	4524
	2	BN	17	6936	22	7570
	3	BN	14	4207	18	4590
	4	BN	33	12986	14	4023
	5	BN	22	8429	14	4134
	6	BN	51	18738	21	4532
	7	BN	33	12769	14	3827
	8	BN	56	20364	22	4335
	9	BN	54	20441	23	8104
